# Supplementary material for: Study on the Structure-Activity Relationship of an Antimicrobial Peptide, Brevinin-2GUb, from the Skin Secretion of Hylarana guentheri
Source: Antibiotics (Basel). 2021 Jul 22;10(8):895. doi: 10.3390/antibiotics10080895 (PMC8388802; doi:10.3390/antibiotics10080895)
Supplement: Supplementary file 1 [file antibiotics-10-00895-s001.zip]

Archive with 1 entries (1 files):
- antibiotics-1306997-supplementary.pdf
